# Supplementary material for: The Role of Genetically Engineered Probiotics for Treatment of Inflammatory Bowel Disease: A Systematic Review
Source: Nutrients. 2023 Mar 24;15(7):1566. doi: 10.3390/nu15071566 (PMC10097376; doi:10.3390/nu15071566)
Supplement: Supplementary file 1 [file nutrients-15-01566-s001.zip]

Archive with 1 entries (1 files):
- nutrients-2264577-supplementary.xlsx
