# Supplementary material for: The Role of Genetically Engineered Probiotics for Treatment of Inflammatory Bowel Disease: A Systematic Review
Source: Nutrients. 2023 Mar 24;15(7):1566. doi: 10.3390/nu15071566 (PMC10097376; doi:10.3390/nu15071566)
Supplement: Supplementary file 1 [file nutrients-15-01566-s001.zip › nutrients-2264577-supplementary.xlsx]

## Sheet: 3.3
3.3 The efficacy of gm-probiotics secreting immunoregulatory cytokines on colitis models and IBD patients.
					Clinical phenotypes							Cytokines in Colon							Cytokines in Plasma						Oxidative Stress Indicators			Mucosal barrier function
Author	Year	Acute/chronic course	Recombinant probiotic	Secretions	Expression level	Weight loss	DAI score	Colon length	Macroscopical damage scores	Microscopical damage scores		IL-10	IFNγ	TNFa	IL-1β	IL-6	IL-17A		IL-10	TNF-α	IL-17A	IFNγ	IL-6		MDA	MPO		Permeability	Claudin-4	E-cadherin	F11r (JAM1)	Occludin	ZO-1
del Carmen et al [29]	2015	Acute	S. thermophilus CRL 807 pValac::il-10	IL-10
Gardlik et al [21]	2012	Acute	Nissle 1917/pMEC-IL10	IL-10				(vs.DSS)																	(vs.DSS)
			L. lactis /pMEC-IL10	IL-10				(vs.DSS)																	(vs.DSS)
Foligné et al [17]	2006	Acute	LL-mIL-10	mIL-10
Del et al [26]	2014	Chronic	LL-pValac:IL-10	mIL-10
			LL-pGroESL:IL-10	mIL-10
Martín et al [27]	2014	Chronic	LL-IL10	mIL-10									vs. DNBS	vs. DNBS		vs. DNBS							vs. DNBS
Steidle et al [16]	2000	Chronic	LL-mIL-10	mIL-10
		IL-10-/- mice	LL-mIL-10	mIL-10
Zurita-Turk et al [58]	2020	IL-10-/- mice	L. lactis MG1363 FnBPA+ (pValac:il-10)	IL-10
Qiu et al [49]	2013	Acute	L. casei CECT 5276-IL10 + 5-ASA（ 0.6 × 10^8）	IL-10
Yao et al [48]	2011	Acute	BL-hIL-10	IL-10
Bermúdez-Humarán et al [28]	2015	Acute	LL-IL-10	mIL-10
			LL-TGF-β	TGF-β1
			L. lactis Elafin	Human Elafin
			L. lactis SLPI	SLPI
Liu et al [36]	2020	Acute	S. boulardii IL-10	IL-10
			S. boulardii TNFR1-ECD	TNFR1-ECD
			S. boulardii AP	AP
			S. boulardii ANP	ANP
			S. boulardii ANPm	ANPm
Vandenbroucke et al [46]	2010	Chronic (DSS)	LL – MT1 – MT1	MTI-MT1
			LL – Mil10	IL-10
		IL10 knockout mice	LL – MT1 – MT1	MTI-MT1
			LL – Mil10	IL-10
Chiabai et al [33]	2019	Acute	LL-FT	Anti-TNFα antibody
Namai et al [37]	2020	Acute	NZ-IL1Ra	mIL-1Ra
Zhang et al [32]	2018	Acute	E. coli/IL-35	IL-35
Wang et al [35]	2019	Acute	NZ9000/IL-35	mIL-35								(vs.DSS)	(vs.DSS)	(vs.DSS)		(vs.DSS)	(vs.DSS)		(vs.DSS)	(vs.DSS)	(vs.DSS)	(vs.DSS)	(vs.DSS)
Hanson et al [50]	2014	Chronic	LL-IL-27	IL-27
Hamady et al [23]	2013	Acute	BO-KGF	KGF-2
			BO-TGF	TGF-β1				(vs.DSS)
Liu et al [53]	2016	Acute	L. lactis NZ9000 (pNZ8148-pIGF-I3)	pIGF-I3
Praveschotinunt et al [34]	2019	Acute	PBP8 CsgA-TFF3	TFF3
Aubry et al [60]	2015	Acute	LL-TSLP (5 days prior+during 7)	TSLP						*
			LL-TSLP (5 days prior+ during 7 + 5)	TSLP
			LL-TSLP (4 days)	TSLP
	Note:
		Higher compared with parental probiotics
		No significant difference between gm-probiotics and parental probiotics
		Lower compared with parental probiotics
	(vs. DSS/DNBS/TNBS)	Higher compared with untreated group
	(vs. DSS/DNBS/TNBS)	No significant difference between gm-probiotics group and untreated group
	(vs. DSS/DNBS/TNBS)	Lower compared with untreated group

## Sheet: 3.4
3.4 The efficacy of gm-probiotics secreting antioxidant enzymes on colitis models
					Clinical phenotypes							Cytokines in Colon									Oxidative Stress Indicators								Gut microbiota
Author	Year	Acute/chronic course	Recombinant probiotic	Secretions	Expression level	DAI score	Colon length	Weight loss	Macroscopical damage scores	Microscopical damage scores		IL-10	IFNγ	TNFa	IL-1β	IL-6	IL-8	NF-κB			MDA	MPO	lipid peroxidation	Glutathonine peroxidase	SOD	CAT			lactobacilli	bifidobacteria
Zhang et al [24]	2013	Acute	L. fermentum P126	CAT
Xie et al [31]	2017	Acute	B. longum-rhMnSOD	MnSOD
LeBlanc et al [20]	2011	Acute	Lb. casei BL23 pLEM415-mnkat	CAT
			Lb. casei BL23 pLEM415-sodA	SOD
Del et al（Suspension）	2014	Chronic	S. thermophilus CRL 807:SOD	SOD				(vs. TNBS)																	(vs. TNBS)	(vs. TNBS)
[25]			S. thermophilus CRL 807:CAT	CAT				(vs. TNBS)																	(vs. TNBS)	(vs. TNBS)
			S. thermophilus CRL 807:CAT/SOD	CAT, SOD				(vs. TNBS)																	(vs. TNBS)	(vs. TNBS)
Del et al （fermentedmilk）	2014	Chronic	S. thermophilus CRL 807:SOD	SOD				(vs. TNBS)																	(vs. TNBS)	(vs. TNBS)
[25]			S. thermophilus CRL 807:CAT	CAT				(vs. TNBS)																	(vs. TNBS)	(vs. TNBS)
			S. thermophilus CRL 807:CAT/SOD	CAT, SOD				(vs. TNBS)																	(vs. TNBS)	(vs. TNBS)
Watterlot et al [47]	2010	Acute	Lb. casei pILKSsodA	SOD						(vs.DSS)
			Lb. casei pILKSsodA and Lb. casei BL23 pVE3874	CAT、SOD						(vs.DSS)
Han et al [18]	2006	Acute	L. lactis SOD+	SOD				(vs. TNBS)	(vs. TNBS)	(vs. TNBS)												(vs. TNBS)
			L. plantarum SOD+	SOD				(vs. TNBS)	(vs. TNBS)	(vs. TNBS)												(vs. TNBS)
Liu et al [56]	2018	Acute	B. longum-PEP-1-rhMn-SOD	rhMn-SOD						(vs.DSS)				(vs.DSS)	(vs.DSS)	(vs.DSS)	(vs.DSS)				(vs.DSS)	(vs.DSS)			(vs.DSS)					(vs.DSS)
Hou et al [51]	2014	Acute	L. fermentum (pMF009)	SOD
Shigemori et al [30]	2015	Acute	NZ-HO	rmHO-1

## Sheet: 3.5
3.5 The efficacy of gm-probiotics secreting antimicrobial peptide on colitis models
					Clinical phenotype							Cytokines in Colon										Cytokine in mesenteric lymph nodes							Oxidative Stress Indicators			Mucosal barrier function				Gut microbiota
Author	Year	Acute/chronic course	Recombinant probiotic	Secretions	Expression level	Weight loss	DAI score	Colon length	Macroscopical damage scores	Microscopical damage scores		IL-10	IFNγ	TNFa	IL-1β	IL-4	IL-6	IL-12	IL-17	TSLP		IFNγ	IL-12	IL-17	IL-4	TSLP	TGF-β		MDA	MPO		Occludin	ZO-1	ZO-2		α-diversity	aerobes	anaerobes	Lachnospiraceae	Ruminococcaceae.	Ruminoclostridium genus	Eubacterium plexicaudatum
Wong et al [22]	2012	Acute	N4+ nisin induction （ 10^10）	mCRAMP			(vs.DSS)	(vs.DSS)		(vs.DSS)																			(vs.DSS)	(vs.DSS)							(vs.DSS)	(vs.DSS)
			N4+ nisin induction （ 10^8）	mCRAMP			(vs.DSS)	(vs.DSS)		(vs.DSS)																			(vs.DSS)	(vs.DSS)							(vs.DSS)	(vs.DSS)
Li et al [40]	2021	Acute	L.L-pMU45CR	CRAMP		(vs.DSS)	(vs.DSS)	(vs.DSS)		(vs.DSS)		(vs.DSS)		(vs.DSS)	(vs.DSS)		(vs.DSS)															(vs.DSS)	(vs.DSS)	(vs.DSS)
			L.L- pNU45CR	CRAMP		(vs.DSS)	(vs.DSS)	(vs.DSS)		(vs.DSS)		(vs.DSS)		(vs.DSS)	(vs.DSS)		(vs.DSS)															(vs.DSS)	(vs.DSS)	(vs.DSS)
Zeng et al [38]	2020	Acute	NZ9000SHD-5	HD-5		vs. DSS	vs. DSS	vs. DSS						vs. DSS	vs. DSS																	vs. DSS	vs. DSS
Zeng et al [39]	2019	Acute (DNBS)	LL-PAP	PAP
		Acute (DSS)	LL-PAP	PAP

## Sheet: 3.6
3.6 The efficacy of gm-probiotics secreting short chain fatty acids (SCFAs) on colitis models
					Clinical phenotype							Cytokines in Colon			Cytokines in plasma				Oxidative Stress Indicators		Mucosal barrier function		Gut microbiota					SCFAs in colonic content								SCFAs in plasma
Author	Year	Acute/chronic course	Recombinant probiotic	Secretions	Expression level	Weight loss	DAI score	Colon length	Macroscopical damage scores	Microscopical damage scores		TNFa	IL-6		IL-1β	TNF-a	IL-6		MPO		ZO-1		α-diversity	β-diversity	Firmicutes to Bacteroides	Ruminococcaceae.		SCFA	Acetate	Propionate	Butyrate	Isobutyrate	Valerate	Caproate		Butyrate
Park et al [41]	2021	Acute	MG1655-BCD-BUT	Butyric acid		(vs.DSS)	(vs.DSS)	(vs.DSS)		(vs.DSS)		(vs.DSS)	(vs.DSS)						(vs.DSS)
			EcN-BCD-BUT	Butyric acid		(vs.DSS)	(vs.DSS)	(vs.DSS)		(vs.DSS)		(vs.DSS)	(vs.DSS)						(vs.DSS)
Yan et al [45]	2021	Acute	EcNL4 (EcNΔldhA)	3HB
Sun et al [43]	2021	Acute	S.cerevisiae 39#	Lactic acid		(vs.DSS)	(vs.DSS)	(vs.DSS)		(vs.DSS)					(vs.DSS)	(vs.DSS)	(vs.DSS)				(vs.DSS)		(vs.DSS)		(vs.DSS)				(vs.DSS)	(vs.DSS)	(vs.DSS)	(vs.DSS)	(vs.DSS)	(vs.DSS)
Wang et al [44]	2021	Acute	EcN-Sj16	Sj16

## Sheet: 3.7
3.7 The efficacy of gm-probiotics secreting Alpha-melanocyte-stimulating hormone (α-MSH) on colitis models
					Clinical phenotype					Cytokines in Colon								Oxidative Stress Indicators		Gut microbiota
Author	Year	Acute/chronic course	Recombinant probiotic	Secretions	Expression level	Colon length	Macroscopical damage scores	Microscopical damage scores		IL-10	TNFa	IL-1β	IL-4	IL-6	NO	NF-κB		MPO		Bifidobacterium
Yoon et al [19]	2008	Acute	L. casei-alpha-MSH	alpha- MSH		(vs.DSS)		(vs.DSS)		(vs.DSS)	(vs.DSS)	(vs.DSS)	(vs.DSS)	(vs.DSS)		(vs.DSS)		(vs.DSS)
Wei et al [54]	2016	Acute	B. longum-a-MSH	alpha- MSH				Only picture
Wei et al [55]	2016	Acute	B. longum-a-MSH	alpha- MSH				Only picture

## Sheet: 3.8
3.8 The efficacy of gm-probiotics secreting other molecules on colitis models
					Clinical phenotype							Cytokines in Colon											Cytokines in plasma			Oxidative Stress Indicators		Mucosal barrier function			Gut microbiota
Author	Year	Acute/chronic course	Recombinant probiotic	Secretions	Expression level	Weight loss	DAI score	Colon length	Macroscopical damage scores	Microscopical damage scores		IL-10	TGF-β	IFNγ	TNFa	IL-1β	IL-6	IL-17	IL-22	Foxp3	iNOS		IL-1β	TNFa		MPO		Occludin	ZO-1		α-diversity	Lachnospiraceae	Roseburia spp
Scott at al [42]	2021	Acute	APTM-3	P2Y2 receptor
		Chronic	APTM-3	P2Y2 receptor
		Anti-CD3	APTM-3	P2Y2 receptor
Whelan et al [52]	2014	Acute	EcN-AvCys	Nematode cystatin
Foligne et al [59]	2007	Acute (TNBS)	LL-LcrV	LcrV
		IL-10−/− + TNBS induced colitis	LL-LcrV	LcrV
		Acute (DSS) prevent	LL-LcrV	LcrV
		Acute (DSS) Therapeutic	LL-LcrV	LcrV
Esposito et al [39]	2021(a)	Acute	pNAPE-LP	NAPE-PLD	=+Palmitate		(vs.DSS)	(vs.DSS)		(vs.DSS)						(vs.DSS)					(vs.DSS)		(vs.DSS)	(vs.DSS)		(vs.DSS)		(vs.DSS)	(vs.DSS)

## Sheet: Risk of bias 1
Risk of bias of preclinical studies
Study	Praveschotinunt et al. 2019 [34]	Del Carmen et al. 2015 [29]	Gardlik et al. 2012 [21]	Foligné et al. 2006 [17]	Del Carmen et al. 2014 [26]	Martín et al. 2014 [27]	Steidler et al. 2000 [16]	Hamady et al. 2013 [23]	Bermúdez-Humarán et al. 2015 [28]	Liu et al. 2020 [36]	Chiabai et al. 2019 [33]	Namai et al. 2020 [37]	Zhang et al. 2018 [32]	Wang et al. 2019 [33]	Shigemori et al. 2015 [30]	Zhang et al. 2013 [24]	Xie et al. 2017 [31]	LeBlanc et al. 2011 [20]	Del Carmen et al. 2014 [25]	Han et al. 2006 [18]	Wong et al. 2012 [22]	Li et al. 2021 [40]	Zeng et al. 2020 [38]	Esposito et al. 2021 [39]	Yan et al. 2021 [45]	Park et al. 2021 [41]	Sun et al. 2021 [43]	Wang et al . 2021 [44]	Yoon et al. 2008 [19]	Scott at al. 2021 [42]	Wei et al . 2016 [54]	Wei et al . 2016 [55]	Vandenbroucke et al. 2010 [56]	Liu et al. 2016 [53]	Zurita-Turk et al. 2020 [58]	Qiu et al. 2013 [49]	Yao et al. 2011 [48]	Hanson et al. 2014 [50]	Whelan et al. 2014 [52]	Breyner et al. 2019 [57]	Liu et al. 2018 [56]	Hou et al. 2014 [51]	Watterlot et al. 2010 [47]	Aubry et al. 2015 [60]	Foligne et al. 2007 [59]	Persentage
1.Accurate and concise description of the content of the article	√	√	√	√	√	√	√	√	√	√	√	√	√	√	√	√	√	√	√	√	√	√	√	√	√	√	√	√	√	√	√	√	√	√	√	√	√	√	√	√	√	√	√	√	√	100
2. Abstract
2.1. Summary of the background, research objectives, methods, main findings, and conclusions	√	√	√	√	√	√	√	√	√	√	√	√	√	√	√	√	√	√	√	√	√	√	√	√	√	√	√	√	√	√	√	√	√	√	√	√	√	√	√	√	√	√	√	√	√	100
3. Introduction
3.1. Sufficient scientific background	√	√	√	√	√	√	√	√	√	√	√	√	√	√	√	√	√	√	√	√	√	√	√	√	√	√	√	√	√	√	√	√	√	√	√	√	√	√	√	√	√	√	√	√	√	100
3.2. Explanation of the experimetal approach and rationale	√	√	√	√	√	√	√	√	√	√	√	√	√	√	√	√	√	√	√	√	√	√	√	√	√	√	√	√	√	√	√	√	√	√	√	√	√	√	√	√	√	√	√	√	√	100
4. Objectives
4.1. Clear primary and second objectives	√	√	√	√	√	√	√	√	√	√	√	√	√	√	√	√	√	√	√	√	√	√	√	√	√	√	√	√	√	√	√	√	√	√	√	√	√	√	√	√	√	√	√	√	√	100
5. Materials and methods
5.1. Declaration Ethical	√	√	√	√	×	√	×	√	√	√	√	√	√	√	√	√	√	√	√	√	√	√	√	√	√	√	√	√	×	√	√	√	√	√	√	×	√	×	√	√	√	×	×	×	√	82.22
5.2. Nature of the ethical review permissions, relevant licenses and national or institutional guidelines for the care and use of animals	√	√	√	√	×	√	×	√	√	√	√	√	√	√	√	√	√	√	√	√	√	√	√	√	√	√	√	√	×	√	√	√	√	√	√	×	√	×	√	√	√	×	×	×	√	82.22
6. Study design
6.1. Number of animals per group experimental	√	√	√	√	√	√	×	√	√	√	√	√	√	√	√	√	√	√	√	√	√	√	√	√	√	√	√	√	√	√	√	√	√	√	√	√	√	√	√	×	√	√	√	√	√	95.56
6.2. Information on whether the experimental was performed as a blind controlled study	√	√	×	√	√	×	√	×	×	×	√	×	√	×	×	×	√	×	√	√	√	×	√	×	√	√	×	√	×	√	×	×	√	√	√	√	√	×	√	×	√	×	√	√	√	57.78
7. Experimental procedures
7.1. Treatment
7.1.1. Dosage of treatment	√	√	√	√	√	√	√	√	√	√	√	√	√	√	√	√	√	√	√	√	√	√	×	√	√	√	√	√	√	√	√	√	√	√	√	√	√	√	√	√	√	√	√	√	√	97.78
7.1.2. Route of administration	√	√	√	√	√	√	√	√	√	√	√	√	√	√	√	√	√	√	√	√	√	√	√	√	√	√	√	√	√	√	√	√	√	√	√	√	√	√	√	√	√	√	√	√	√	100
7.1.3. Duration of treatment	√	√	√	√	√	√	√	√	√	√	√	√	√	√	√	√	√	√	√	√	√	√	√	√	√	√	√	√	√	√	√	√	√	√	√	√	√	√	√	√	√	√	√	√	√	100
7.1.4. Time of day for treatment administration	×	×	×	×	×	×	×	×	×	×	×	×	×	×	×	×	×	×	×	×	×	×	×	×	×	×	×	×	×	×	×	×	×	×	×	×	×	×	×	×	×	×	×	×	×	0
7.1.5. Location used for administration of treatment	√	√	√	√	√	√	√	√	√	√	√	√	√	√	√	√	√	√	√	√	√	√	√	√	√	√	√	√	√	√	√	√	√	√	√	√	√	√	√	√	√	√	√	√	√	100
7.1.6. Rationale for choice of specific dosage	×	×	×	×	×	×	×	×	×	×	×	×	×	×	×	×	×	×	×	×	×	×	×	×	×	×	×	×	×	×	×	×	√	×	×	×	×	×	×	×	×	×	×	×	×	0.02
7.1.7. Rationale for choice of specific route of administration	×	×	×	×	×	×	×	×	×	×	×	×	×	×	×	×	×	×	×	×	×	×	×	×	×	×	×	×	×	×	×	×	×	×	×	×	×	×	×	×	×	×	×	×	×	0
7.2. Experimental animals
7.2.1. Information regarding on animal species	√	√	√	√	√	√	√	√	√	√	√	√	√	√	√	√	√	√	√	√	√	√	√	√	√	√	√	√	√	√	√	√	√	√	√	√	√	√	√	√	√	√	√	√	√	100
7.2.2. Strain of the animals	√	√	√	√	√	√	√	√	√	√	√	√	√	√	√	√	√	√	√	√	√	√	√	√	√	√	√	√	√	√	√	√	√	√	√	√	√	√	√	√	√	√	√	√	√	100
7.2.3. Sex of the animals	√	√	√	√	√	√	√	√	×	√	√	√	√	√	√	√	√	√	√	√	√	√	√	√	√	√	√	√	√	√	√	√	√	√	×	√	√	√	√	×	√	√	√	×	√	91.11
7.2.4. Animals weigth range	×	×	×	×	×	√	×	×	×	×	×	×	√	×	√	×	√	√	√	√	×	×	×	×	×	×	×	√	×	×	√	√	√	×	×	√	√	×	×	√	√	√	×	×	×	35.56
7.2.5. Age of the animals	√	√	√	√	√	√	√	√	√	√	√	√	√	√	√	√	√	√	√	×	√	√	√	√	√	√	√	√	√	√	×	√	√	√	√	√	√	√	√	√	×	√	√	√	√	93.33
7.2.6. Description of genetic modification status (Knock-out, transgenic, SPF)	√	√	√	√	√	√	√	√	√	√	√	√	√	√	√	√	√	√	√	√	√	√	√	√	√	√	√	√	√	√	√	√	√	√	√	√	√	√	√	√	√	√	√	√	√	100
7.2.7. Information related to previous procedures performed on the animals	√	√	√	√	√	√	√	√	√	√	√	√	√	√	√	√	√	√	√	√	√	√	√	√	√	√	√	√	√	√	√	√	√	√	√	√	√	√	√	√	√	√	√	√	√	100
7.3. Housing and husbandry
7.3.1. Housing of experimental animals (type of facility, type of cage or housing, material, number of cage companions)	√	√	√	√	√	√	×	√	√	√	√	√	√	√	√	√	√	√	√	√	√	√	√	√	√	√	√	√	√	√	√	√	√	√	√	×	√	×	√	√	√	√	√	×	×	88.89
7.3.2. Husbandry conditions (breeding programme, ligth/dark cycle, temperature, of water)	√	√	√	√	√	√	×	√	√	×	√	√	√	√	√	√	√	√	√	√	√	×	×	√	√	√	√	√	×	√	√	√	√	√	√	×	√	×	√	√	√	√	√	×	×	80
7.3.3. Welfare-related assessements and interventions that were carried out before, during, or after the experiment	√	√	√	√	√	√	×	√	√	√	√	√	√	√	√	√	√	√	√	√	√	×	√	√	√	√	√	√	×	√	√	√	√	√	√	×	√	×	√	√	√	√	√	×	×	86.67
7.4.1. Total number of animals used in each experimental and the number of animals in each experimental group	√	√	√	√	√	√	√	√	√	√	√	√	√	√	√	√	√	√	√	√	√	√	√	√	√	√	√	√	√	√	√	√	√	√	√	√	√	√	√	×	√	√	√	√	√	97.78
7.4.2. Explanation regarding the decision of the number of animals and details of sample size calculation	×	×	×	×	×	×	×	×	×	×	×	×	×	×	×	×	×	×	×	×	×	×	×	×	×	×	×	×	×	×	×	×	×	×	×	×	×	×	×	×	×	×	×	×	×	0
7.5. Allocation of animals into experimental groups
7.5.1. Full details of how animals were allocated to experimental groups (including randomization or matching)	×	×	×	×	×	×	×	×	×	×	×	×	×	√	×	×	√	×	×	×	√	√	×	√	×	×	√	×	×	√	√	√	×	√	√	√	√	×	√	×	√	√	×	×	×	33.33
7.5.2. Order in which the animals in the different experimental groups were treated and assessed	×	×	×	×	×	×	×	×	×	×	×	×	×	×	×	×	×	×	×	×	×	×	×	×	×	×	×	×	×	×	×	×	×	×	×	×	×	×	×	×	×	×	×	×	×	0
7.6. Experimental outcomes
7.6.1. Clear experimental outcomes assessed	√	√	√	√	√	√	√	√	√	√	√	√	√	√	√	√	√	√	√	√	√	√	√	√	√	√	√	√	√	√	√	√	√	√	√	√	√	√	√	√	√	√	√	√	√	100
7.7. Statistical methods
7.7.1. Statistical methods used for each analysis	√	√	√	√	√	√	×	√	√	×	√	√	√	√	√	√	√	√	√	√	√	√	√	√	√	×	√	√	×	√	√	√	√	√	√	√	√	√	√	√	√	√	√	√	√	91.11
7.7.2. Specification of the unit of analysis for each dataset	√	√	√	√	√	√	×	√	√	×	√	√	√	√	√	√	√	√	√	√	√	√	√	√	√	×	√	√	×	√	√	√	√	√	√	√	√	√	√	√	√	√	√	√	√	91.11
7.7.3. Methods used to assess whether the data met the assumptions of the statistical approach	√	√	√	√	√	√	×	√	√	×	√	√	√	√	√	√	√	√	√	√	√	√	√	√	√	×	√	√	×	√	√	√	√	√	√	√	√	√	√	√	√	√	√	√	√	91.11
8. Results
8.1. Baseline data
8.1.1. Description of the animals health status of animals, for each experimental group, before treatment	√	√	√	√	√	√	×	√	√	√	√	√	√	√	√	√	√	√	√	√	√	√	√	√	√	√	√	√	√	√	√	√	√	√	√	√	√	√	√	√	√	√	√	√	√	100
8.2. Number analysed
8.2.1. Number or animals in each group included in each analysis (absolute numbers)	√	√	√	√	√	√	√	√	√	√	√	√	√	√	√	√	√	√	√	√	√	√	√	√	√	√	√	√	√	√	√	√	√	√	√	√	√	√	√	×	√	√	√	√	√	97.78
8.2.2. Animals or data not included in the analysis (and explanation for the exclusion)	×	×	×	√	√	×	×	×	×	√	×	×	×	×	×	√	×	√	√	×	×	×	×	×	×	×	×	×	√	×	×	×	×	×	×	×	×	×	√	×	√	√	×	√	×	75.56
8.3. Outcomes and estimation
8.3.1. Information (Mean/Standard Desviation)	√	√	√	√	√	√	√	√	√	√	√	√	√	√	√	√	√	√	√	√	√	√	√	√	√	√	√	√	√	√	√	√	√	√	√	√	√	√	√	√	√	√	√	√	√	100
8.4. Adverse events
8.4.1. Information on mortality of experimental animals	×	×	×	√	√	×	×	×	×	√	×	×	×	×	×	√	×	√	√	×	×	×	×	×	×	×	×	×	√	×	×	×	×	×	×	×	√	√	×	×	×	√	×	√	√	26.67
8.4.2. Modifications to the experimental protocols made to reduce adverse events	×	×	×	×	×	×	×	×	×	×	×	×	×	×	×	×	×	×	×	×	×	×	×	×	×	×	×	×	×	×	×	×	×	×	×	×	×	×	×	×	×	×	×	×	×	0
9. Discussion
9.1. Interpretation /scientific implications
9.1.1. Interpretation of the results, taking into account the study objectives and hypotheses, current theory and relevant studies	√	√	√	√	√	√	√	√	√	√	√	√	√	√	√	√	√	√	√	√	√	√	√	√	√	√	√	√	√	√	√	√	√	√	√	√	√	√	√	√	√	√	√	√	√	100
9.1.2. Comments on the study limitations (sources of bias, limitations of the animal model, imprecision associated with the results)	√	√	√	√	√	√	√	√	√	√	√	√	√	√	√	√	√	√	√	√	√	√	√	√	√	√	√	√	√	√	√	√	√	√	√	√	√	√	√	√	√	√	√	√	√	100
10. Generalisability /translation
10.1. Comments on how the findings are likely to translate to other species or systems, including relevance to human biology	√	√	√	√	√	√	√	√	√	√	√	√	√	√	√	√	√	√	√	√	√	√	√	√	√	√	√	√	√	√	√	√	√	√	√	√	√	√	√	√	√	√	√	√	√	100
11. Funding
11.1. List of funding sources and the role of the funder(s) in the study	√	√	√	√	√	√	√	√	√	√	√	√	√	√	√	√	√	√	√	√	√	√	√	√	√	√	√	√	√	√	√	√	√	√	√	√	×	√	√	√	√	√	√	√	√	97.78

## Sheet: Risk of bias 2
Risk of bias of clinical studies
	Braat et al. 2006 [61]
Is the hypothesis/aim/objective of the study clearly described?	1
Are the main outcomes to be measured clearly described in the introduction or methods section?	0
Are the characteristics of the patients included in the study clearly described?	1
Are the interventions of interest clearly described	1
Are the main findings of the study clearly described	1
Does the study provide estimative of the random variability in the data for the main outcomes	1
Have actual probability values been reported for the main outcomes	0
Representativeness of the population	0
Clear data deletion	1
Appropriate use of statistical test to evaluate the data	1
Absence of selection bias	0
Presence of adequate adjustment to interfering factors	0
Presence of statistical power correctly described	0
Result	7
